# Supplementary material for: An herbal drug combination identified by knowledge graph alleviates the clinical symptoms of plasma cell mastitis patients: A nonrandomized controlled trial
Source: eLife. 2023 Mar 14;12:e84414. doi: 10.7554/eLife.84414 (PMC10063228; doi:10.7554/eLife.84414)
Supplement: Figure 5—source data 1. [file elife-84414-fig5-data1.zip]

Archive with 2 entries (2 files):
- Figure_6-Source_data.xlsx
- __MACOSX/._Figure_6-Source_data.xlsx
