# Supplementary material for: An herbal drug combination identified by knowledge graph alleviates the clinical symptoms of plasma cell mastitis patients: A nonrandomized controlled trial
Source: eLife. 2023 Mar 14;12:e84414. doi: 10.7554/eLife.84414 (PMC10063228; doi:10.7554/eLife.84414)
Supplement: Figure 6—source data 2. [file elife-84414-fig6-data2.zip]

Archive with 2 entries (2 files):
- Figure 7-SourceData_2.xlsx
- __MACOSX/._Figure 7-SourceData_2.xlsx
