# Supplementary material for: An herbal drug combination identified by knowledge graph alleviates the clinical symptoms of plasma cell mastitis patients: A nonrandomized controlled trial
Source: eLife. 2023 Mar 14;12:e84414. doi: 10.7554/eLife.84414 (PMC10063228; doi:10.7554/eLife.84414)
Supplement: Source code 1. [file elife-84414-code1.zip]

Archive with 1 entries (1 files):
- 23-10-2022-RA-eLife-84414/Scoring_Function.py
